# Supplementary material for: Genes Associated with Pancreas Development and Function Maintain Open Chromatin in iPSCs Generated from Human Pancreatic Beta Cells
Source: Stem Cell Reports. 2017 Nov 1;9(5):1395–405. doi: 10.1016/j.stemcr.2017.09.020 (PMC5831005; doi:10.1016/j.stemcr.2017.09.020)
Supplement: Table S2. GO Biological Processes and MSigDB Pathway Terms Associated Gene Names, Related to Table 1 [file mmc2.xlsx]

## Sheet: Table S2
Term	Description	Direction	Gene number	Genes
GO Biological Process	neural tube patterning	BiDOCS	80	EN1,FGF8,FOXA2,GAS1,GBX2,GLI2,GLI3,GSC,HES1,IFT122,LRP6,MNX1,PAX6,PAX7,PSEN1,PTCH1,SHH,SSBP3,TCTN1,TMEM107,TULP3,WNT3A
GO Biological Process	positive regulation of embryonic development	BiDOCS	51	FOXA2,LHX1,NR2C2,OTX2,PLCB1,RBM19,WNT3A,WNT4
GO Biological Process	non-canonical Wnt receptor signaling pathway	BiDOCS	65	CELSR1,FZD1,FZD10,FZD2,FZD7,GRHL3,ROR2,SFRP1,SFRP5,WNT11,WNT4,WNT5A,WNT7A,ZNRF3
GO Biological Process	hindbrain morphogenesis	BiDOCS	82	ATP2B2,CACNA1A,DAB1,FAIM2,GAS1,GLI2,GNPAT,GSX2,HERC1,HES1,KNDC1,LHX1,LHX5,LMX1B,LRP6,NFIX,PCNT,RFX4,RORA,SKOR2,TRNP1,ULK1,WNT7A
GO Biological Process	branching involved in mammary gland duct morphogenesis	BiDOCS	68	BTRC,DDR1,EPHA2,ESR1,ETV4,LRP6,MSX2,NCOA3,PML,SRC,TBX3,TFAP2C,VDR,WNT4,WNT5A
GO Biological Process	cerebellum morphogenesis	BiDOCS	75	ATP2B2,CACNA1A,DAB1,FAIM2,GAS1,GLI2,GNPAT,HERC1,KNDC1,LHX1,LHX5,LMX1B,LRP6,NFIX,PCNT,RFX4,RORA,SKOR2,TRNP1,ULK1,WNT7A
GO Biological Process	mammary gland duct morphogenesis	BiDOCS	94	BTRC,CSF1R,DDR1,EPHA2,ESR1,ETV4,FGFR2,GLI2,LRP6,MSX2,NCOA3,NR3C1,NTN1,PML,PTCH1,PTHLH,SRC,TBX3,TFAP2C,VDR,WNT4,WNT5A
GO Biological Process	mammary gland epithelium development	BiDOCS	123	BTRC,CCND1,CEBPB,CSF1R,DDR1,EPHA2,ESR1,ETV4,FGF2,FGFR2,FOXB1,FOXF1,GLI2,ID2,LRP6,MGMT,MSX2,NCOA3,NR3C1,NTN1,PML,PTCH1,PTHLH,SRC,TBX3,TFAP2C,VDR,WNT3,WNT4,WNT5A,WNT7B,ZNF703
GO Biological Process	dorsal spinal cord development	BiDOCS	51	DRAXIN,GSX1,GSX2,LBX1,LHX1,LHX3,LHX5,MDGA1,PAX3,PAX7,PBX3,RFX4,UNCX,WNT3A
GO Biological Process	cerebellum development	BiDOCS	110	AGTR2,ATG7,ATP2B2,ATRN,CACNA1A,CDK5R1,CYP11A1,DAB1,FAIM2,GAS1,GBX2,GLI2,GNPAT,HERC1,KNDC1,LHX1,LHX5,LMX1A,LMX1B,LRP6,MDK,MYH10,NEUROD2,NFIX,NLGN4X,NR2C2,PCNT,PTPRS,RFX4,RORA,SEMA4C,SKOR2,SSTR2,TRNP1,ULK1,WNT7A,ZBTB18
GO Biological Process	cerebellar cortex morphogenesis	BiDOCS	58	ATP2B2,CACNA1A,FAIM2,GLI2,HERC1,KNDC1,LHX1,LHX5,NFIX,PCNT,RFX4,RORA,SKOR2,TRNP1,ULK1,WNT7A
GO Biological Process	spinal cord association neuron differentiation	BiDOCS	38	GSX1,GSX2,LBX1,LHX1,LHX3,LHX5,MDGA1,PAX3,PAX7,WNT3A
GO Biological Process	dorsal/ventral neural tube patterning	BiDOCS	50	FOXA2,GAS1,GLI2,GLI3,GSC,IFT122,MNX1,PAX7,PSEN1,PTCH1,SHH,TCTN1,TULP3,WNT3A
GO Biological Process	negative regulation of Notch signaling pathway	BiDOCS	34	BMP7,DLK1,EGFL7,FBXW7,GATA2,HEY1,HIF1AN,MAGEA1,NEURL,NFKBIA,NRARP,SLC35C1
GO Biological Process	cell differentiation in spinal cord	BiDOCS	93	ABT1,CACNA1A,CLN8,DBX1,DICER1,DRAXIN,GATA2,GLI2,GLI3,GSX1,GSX2,HOXC10,ISL1,LBX1,LHX1,LHX3,LHX4,LHX5,MDGA1,MNX1,NKX2-2,NKX6-1,NKX6-2,OLIG2,PAX3,PAX6,PAX7,PHOX2A,PTCH1,SHH,SOX1,SUFU,TBX20,TCTN1,WNT3A
GO Biological Process	cell differentiation in hindbrain	BiDOCS	55	ATP2B2,CACNA1A,FAIM2,FOXA2,GATA2,HERC1,KNDC1,LHX1,LHX5,NFIX,NOG,RORA,SKOR2,ULK1,WNT7A
GO Biological Process	cerebellar cortex development	BiDOCS	65	AGTR2,ATG7,ATP2B2,CACNA1A,FAIM2,GLI2,HERC1,KNDC1,LHX1,LHX5,MDK,MYH10,NEUROD2,NFIX,PCNT,RFX4,RORA,SKOR2,TRNP1,ULK1,WNT7A
GO Biological Process	somitogenesis	BiDOCS	93	AXIN2,BMPR1A,COBL,CREBBP,DLL1,EPB41L5,FOXA2,FOXB1,FOXC1,FOXF1,GDF3,KDM6A,LHX1,LRP6,MEOX1,NKX3-1,OTX2,PAX1,PCDH8,PLXNA2,PPP2R3A,PRKDC,PSEN1,ROR2,SFRP1,SMAD3,T,TBX18,TCF15,WNT3A,WNT5A
GO Biological Process	white fat cell differentiation	BiDOCS	29	AACS,ADIG,CEBPA,CTBP2,NCOR2,PRDM16,SIRT1,SNAI2
GO Biological Process	embryonic axis specification	BiDOCS	65	CITED1,COBL,EPB41L5,FOXA2,FRS2,GDF3,HOXD8,KDM6A,LHX1,OTX2,PCSK6,PLD6,PTCH1,SMAD2,T,TBX3,WNT5A,WNT7A
GO Biological Process	ventral spinal cord interneuron fate commitment	BiDOCS	34	DBX1,GLI2,GLI3,LHX3,NKX2-2,NKX6-1,NKX6-2,PAX6,SOX1,SUFU
GO Biological Process	regulation of insulin receptor signaling pathway	BiDOCS	44	GRB10,IGF2,IL1B,INS,KANK1,PRKCB,PRKCD,PRKCQ,PRKCZ,PTPN1,PTPN2,PTPRE,SIK2,SIRT1,SOCS1,SOCS3
GO Biological Process	positive regulation of focal adhesion assembly	BiDOCS	25	EPB41L5,ITGB1BP1,KDR,PTPRJ,SDC4,SFRP1,SMAD3,VEGFA,WNT4
GO Biological Process	cerebellar cortex formation	BiDOCS	40	ATP2B2,CACNA1A,FAIM2,HERC1,KNDC1,LHX1,LHX5,NFIX,RORA,SKOR2,ULK1,WNT7A
GO Biological Process	regulation of Notch signaling pathway	BiDOCS	58	BMP7,DLK1,DLL1,DTX1,EGFL7,EYA1,FBXW7,GATA2,HES1,HEY1,HIF1AN,ITGB1BP1,JAG1,LFNG,MAGEA1,MESP1,MFNG,NEURL,NFKBIA,NRARP,SLC35C1,SLC35C2,SOX2
GO Biological Process	spinal cord dorsal/ventral patterning	BiDOCS	39	DBX1,GLI2,GLI3,LHX3,NKX2-2,NKX6-1,NKX6-2,PAX6,SHH,SOX1,SUFU,TULP3
GO Biological Process	ventral spinal cord interneuron differentiation	BiDOCS	35	DBX1,GATA2,GLI2,GLI3,LHX3,NKX2-2,NKX6-1,NKX6-2,PAX6,SOX1,SUFU
MSigDB Pathway	Wnt signaling network	BiDOCS	53	FZD1,FZD10,FZD2,FZD7,FZD8,FZD9,KREMEN1,LRP6,ROR2,RSPO1,RYK,WNT3,WNT3A,WNT5A,WNT7A,WNT7B
MSigDB Pathway	Maturity onset diabetes of the young	BiDOCS	40	FOXA2,FOXA3,HES1,HNF1A,HNF4A,INS,MAFA,MNX1,NEUROG3,NKX2-2,NKX6-1,PAX6,PDX1,PKLR,SLC2A2
GO Biological Process	dendrite morphogenesis	FiDOCS	45	ATP7A,CACNA1A,CTNNA2,DACT1,DCX,EPHB1,FYN,KLF7,MAP2,MEF2A,PICALM,SDC2,SEMA3A,SHANK1,SLITRK5
GO Biological Process	long-term memory	FiDOCS	34	ADCY1,ADCY8,BTBD9,CRH,CTNS,GRIA1,GRIN1,NTRK2,PJA2,RELN,SGK1,SHANK1,TACR1
GO Biological Process	positive regulation of acute inflammatory response	FiDOCS	23	C3,CCR7,CNR1,IL1B,IL6,IL6ST,NPY5R,OSM,PIK3CG,PTGER3,PTGS2,TNF
