# Supplementary material for: Genes Associated with Pancreas Development and Function Maintain Open Chromatin in iPSCs Generated from Human Pancreatic Beta Cells
Source: Stem Cell Reports. 2017 Nov 1;9(5):1395–405. doi: 10.1016/j.stemcr.2017.09.020 (PMC5831005; doi:10.1016/j.stemcr.2017.09.020)
Supplement: Table S3. GO Biological Processes and MSigDB Pathway Terms Associated with Bi-DOCS Overlapping hESC H1 Bivalent Enhancer Chromatin States, Related to Table 1 [file mmc3.xlsx]

## Sheet: Table S3
Term	Description	Direction	Gene Number	FE	FDR	Genes
GO Biological Process	regulation of retinal cell programmed cell death	BiDOCS	14	9.44081	1.0834e-06	BDNF,BHLHE23
GO Biological Process	post-embryonic eye morphogenesis	BiDOCS	12	10.4042	3.29914e-06	BHLHE23
GO Biological Process	negative regulation of retinal cell programmed cell death	BiDOCS	12	10.4042	3.29914e-06	BHLHE23
GO Biological Process	post-embryonic organ morphogenesis	BiDOCS	12	8.4685	1.1893e-05	BHLHE23
GO Biological Process	post-embryonic morphogenesis	BiDOCS	15	5.68977	4.45777e-05	BHLHE23,GNAS
GO Biological Process	non-canonical Wnt receptor signaling pathway via MAPK cascade	BiDOCS	14	5.98361	5.42649e-05	FZD10,WNT4
GO Biological Process	positive regulation of embryonic development	BiDOCS	24	3.48464	8.43169e-05	FOXA2,LHX1,OTX2,RBM19,WNT3A,WNT4
GO Biological Process	negative regulation of smooth muscle cell-matrix adhesion	BiDOCS	5	25.2879	0.000146372	APOD
GO Biological Process	negative regulation of cytokine production involved in inflammatory response	BiDOCS	5	25.2879	0.000146372	APOD
GO Biological Process	negative regulation of T cell migration	BiDOCS	5	25.2879	0.000146372	APOD
GO Biological Process	negative regulation of lipoprotein lipid oxidation	BiDOCS	5	25.2879	0.000146372	APOD
GO Biological Process	negative regulation of lipoprotein oxidation	BiDOCS	5	25.2879	0.000146372	APOD
GO Biological Process	apoptotic nuclear changes	BiDOCS	25	3.26998	0.000113691	BIRC7,BLCAP,DEDD2,ETS1,SFRP1,TBX5
GO Biological Process	branching involved in mammary gland duct morphogenesis	BiDOCS	22	3.53227	0.000150991	BTRC,EPHA2,ETV4,MSX2,SRC,TBX3,TFAP2C,VDR,WNT4
GO Biological Process	retinal rod cell development	BiDOCS	12	6.17196	0.00018598	BHLHE23
GO Biological Process	regulation of transcription from RNA polymerase III promoter	BiDOCS	13	5.63558	0.000179895	CEBPA,FOXA2,RPTOR,ZNF76
GO Biological Process	mammary gland duct morphogenesis	BiDOCS	30	2.79253	0.000199197	BTRC,EPHA2,ETV4,FGFR2,GLI2,MSX2,NTN1,SRC,TBX3,TFAP2C,VDR,WNT4
GO Biological Process	microtubule organizing center organization	BiDOCS	15	4.79139	0.00019817	CLASP2,CROCC,HAUS7,NPM1
GO Biological Process	negative regulation of monocyte chemotactic protein-1 production	BiDOCS	5	21.6753	0.000284754	APOD
GO Biological Process	negative regulation of Rho GTPase activity	BiDOCS	11	6.41923	0.000295546	FZD10
GO Biological Process	negative regulation of epithelial to mesenchymal transition	BiDOCS	20	3.59118	0.000289469	FOXA2,SFRP1,TBX5
GO Biological Process	non-canonical Wnt receptor signaling pathway via JNK cascade	BiDOCS	11	6.29811	0.000327983	FZD10
GO Biological Process	positive regulation of Rac GTPase activity	BiDOCS	21	3.38965	0.000366903	ARHGAP27,ARHGEF16,EPHA2,FZD10,SFRP1
GO Biological Process	regulation of embryonic development	BiDOCS	46	2.1086	0.000511649	BMP7,FOXA2,FZD1,GATA3,GRHL3,HES1,LAMA3,LHX1,MESP1,NKD1,OTX2,RBM19,SFRP1,SHH,TENM4,WNT3A,WNT4
GO Biological Process	non-canonical Wnt receptor signaling pathway	BiDOCS	21	3.28482	0.000504713	FZD1,FZD10,GRHL3,SFRP1,WNT11,WNT4
GO Biological Process	negative regulation of lymphocyte migration	BiDOCS	6	13.0052	0.000767457	APOD,CCL2
GO Biological Process	positive regulation of transcription from RNA polymerase III promoter	BiDOCS	11	5.65763	0.000766291	CEBPA,FOXA2,RPTOR
GO Biological Process	post-embryonic organ development	BiDOCS	13	4.7529	0.000754212	BHLHE23,MYO1E
GO Biological Process	dorsal/ventral neural tube patterning	BiDOCS	25	2.7891	0.000957086	FOXA2,GAS1,GLI2,GSC,PAX7,SHH,WNT3A
GO Biological Process	ectoderm formation	BiDOCS	12	4.98829	0.000959005	FOXA2,LHX1
GO Biological Process	negative regulation of neuron differentiation	BiDOCS	43	2.10121	0.000958589	BMP7,CNTN2,DLL1,FOXA2,HES1,ID2,IRX3,LBX1,LMX1A,MEIS1,NKX2-2,OLIG2,PAX6,SOX2,SOX3,SOX9,TLX3,TP73,ZNF536
GO Biological Process	positive regulation of Ras GTPase activity	BiDOCS	42	2.11713	0.00100594	ARHGAP27,ARHGEF16,EPHA2,FZD10,GNAS,GRHL3,IQGAP2,NTF3,NTRK1,RALGAPA2,SFRP1,TBC1D22A,TBC1D7,THY1,WNT11,WNT4
GO Biological Process	centrosome organization	BiDOCS	13	4.48285	0.00124051	CROCC,HAUS7,NPM1
GO Biological Process	eye photoreceptor cell development	BiDOCS	17	3.55774	0.0012197	BHLHE23,CNGA3,PAX6,THY1
GO Biological Process	cellular component disassembly involved in execution phase of apoptosis	BiDOCS	28	2.52128	0.00157939	BIRC7,BLCAP,DEDD2,ETS1,PKP1,PRKCQ,SFRP1,TBX5
GO Biological Process	regulation of smooth muscle cell-matrix adhesion	BiDOCS	5	15.1727	0.00160123	APOD
GO Biological Process	regulation of transcription from RNA polymerase II promoter involved in detection of glucose	BiDOCS	9	6.20702	0.00186226	FOXA2
GO Biological Process	negative regulation of transcription by glucose	BiDOCS	9	6.20702	0.00186226	FOXA2
GO Biological Process	negative regulation of detection of glucose	BiDOCS	9	6.20702	0.00186226	FOXA2
GO Biological Process	positive regulation of transcription from RNA polymerase II promoter by glucose	BiDOCS	9	6.20702	0.00186226	FOXA2
GO Biological Process	negative regulation of transcription from RNA polymerase II promoter by glucose	BiDOCS	9	6.20702	0.00186226	FOXA2
GO Biological Process	neural tube patterning	BiDOCS	34	2.24293	0.00181218	EN1,FGF8,FOXA2,GAS1,GBX2,GLI2,GSC,HES1,PAX6,PAX7,SHH,SSBP3,WNT3A
GO Biological Process	negative regulation of cell morphogenesis involved in differentiation	BiDOCS	20	3.01945	0.00184912	FOXA2,SFRP1,TBX5
GO Biological Process	eye photoreceptor cell differentiation	BiDOCS	21	2.90984	0.00196609	BHLHE23,CNGA3,NKD1,OTX2,PAX6,SOX9,THY1
GO Biological Process	regulation of transcription by glucose	BiDOCS	9	6.06909	0.00200187	FOXA2
GO Biological Process	regulation of cell-cell adhesion mediated by integrin	BiDOCS	15	3.67082	0.00213368	ADA,FOXA2,PODXL,WNT3A
GO Biological Process	ventral spinal cord interneuron fate determination	BiDOCS	5	13.7934	0.0021225	NKX2-2
GO Biological Process	type B pancreatic cell fate commitment	BiDOCS	5	13.7934	0.0021225	NKX2-2
GO Biological Process	photoreceptor cell development	BiDOCS	17	3.32821	0.00207654	BHLHE23,CNGA3,PAX6,THY1
GO Biological Process	somite rostral/caudal axis specification	BiDOCS	14	3.86215	0.00210478	FOXA2,LHX1,OTX2
GO Biological Process	carbon catabolite activation of transcription from RNA polymerase II promoter	BiDOCS	9	5.93715	0.00211445	FOXA2
GO Biological Process	cellular response to nutrient	BiDOCS	15	3.64146	0.00209056	FOXA2,SFRP1,VDR
GO Biological Process	regulation of focal adhesion assembly	BiDOCS	16	3.44346	0.00222051	ACVRL1,APOD,GREM1,SFRP1,SRC,WNT4
GO Biological Process	stem cell maintenance	BiDOCS	38	2.089	0.00226019	BCL9,CDX2,DICER1,DIS3L2,DLL1,HES1,HMGA2,KIT,MED24,MED27,NOTCH2,PRDM16,SFRP1,SOX2,SOX9,TBX3,TCF7L2,TCL1A,TFAP2C
GO Biological Process	embryonic pattern specification	BiDOCS	38	2.08522	0.00232456	BMP7,COBL,DLL1,FGFR2,FOXA2,HOXD8,LHX1,MEOX1,OTX2,PCSK6,SHH,SMAD2,T,TBX3
GO Biological Process	activation of Ras GTPase activity	BiDOCS	14	3.79318	0.00234953	ARHGEF16,EPHA2,NTF3,RALGAPA2,TBC1D7
GO Biological Process	negative regulation of glucokinase activity	BiDOCS	9	5.81083	0.00233498	FOXA2
GO Biological Process	carbon catabolite regulation of transcription	BiDOCS	9	5.81083	0.00233498	FOXA2
GO Biological Process	mammary gland epithelium development	BiDOCS	34	2.18128	0.00237531	BTRC,EPHA2,ETV4,FGFR2,GLI2,ID2,MGMT,MSX2,NTN1,SRC,TBX3,TFAP2C,VDR,WNT4,WNT7B
GO Biological Process	positive regulation of glial cell differentiation	BiDOCS	21	2.81971	0.00237412	DICER1,HES1,ID2,NKX2-2,NKX6-1,NKX6-2,NTF3,OLIG2,SHH,TENM4,TP73
GO Biological Process	positive regulation of Rho GTPase activity	BiDOCS	27	2.43847	0.00237523	ARHGAP27,ARHGEF16,EPHA2,FZD10,GRHL3,SFRP1,TBC1D7,THY1,WNT4
GO Biological Process	positive regulation of gastrulation	BiDOCS	15	3.55611	0.00237197	FOXA2,LHX1,OTX2,TENM4
GO Biological Process	detection of glucose	BiDOCS	12	4.28406	0.002366	FOXA2,NKX6-1,PDX1
GO Biological Process	regulation of glucokinase activity	BiDOCS	9	5.68977	0.00247718	FOXA2
GO Biological Process	positive regulation of cell-cell adhesion mediated by integrin	BiDOCS	14	3.72663	0.00249941	FOXA2,PODXL,WNT3A
GO Biological Process	embryonic axis specification	BiDOCS	27	2.41689	0.00255981	COBL,FOXA2,HOXD8,LHX1,OTX2,PCSK6,SMAD2,T,TBX3
GO Biological Process	negative regulation of lipoprotein metabolic process	BiDOCS	5	12.6439	0.00254307	APOD
GO Biological Process	ncRNA catabolic process	BiDOCS	5	12.6439	0.00254307	DEDD2,DIS3L2
GO Biological Process	photoreceptor cell differentiation	BiDOCS	21	2.78277	0.00253388	BHLHE23,CNGA3,NKD1,OTX2,PAX6,SOX9,THY1
GO Biological Process	negative regulation of Ras GTPase activity	BiDOCS	11	4.51081	0.00273869	FZD10
GO Biological Process	positive regulation of cell-cell adhesion mediated by cadherin	BiDOCS	11	4.51081	0.00273869	FOXA2,WNT3A
GO Biological Process	parathyroid gland development	BiDOCS	12	4.13802	0.00277413	GATA3,PAX1,TBX1
GO Biological Process	ectoderm development	BiDOCS	15	3.42242	0.0029625	FOXA2,GRHL3,LHX1,SHH
GO Biological Process	mammary gland morphogenesis	BiDOCS	31	2.20824	0.0032384	BTRC,EPHA2,ETV4,FGFR2,GLI2,MSX2,NTN1,PAX3,SRC,TBX3,TFAP2C,VDR,WNT4
GO Biological Process	peripheral nervous system axon regeneration	BiDOCS	5	11.6713	0.00339414	APOD
GO Biological Process	execution phase of apoptosis	BiDOCS	28	2.30264	0.00357082	BIRC7,BLCAP,DEDD2,ETS1,PKP1,PRKCQ,SFRP1,TBX5
GO Biological Process	regulation of Rho GTPase activity	BiDOCS	32	2.15311	0.00372841	ARHGAP27,ARHGEF16,EPHA2,EPHA4,EPHB3,FGD3,FZD10,GRHL3,SFRP1,TBC1D7,THY1,WNT4
GO Biological Process	negative regulation of leukocyte migration	BiDOCS	8	5.92106	0.00390562	ADA,APOD,CCL2,GREM1
GO Biological Process	regulation of action potential in neuron	BiDOCS	29	2.23923	0.00407869	ATRN,CHRNA1,CNTN2,DICER1,DPP6,EPB41L3,GNPAT,JAM3,MAL,MBP,MYRF,NAB1,NFASC,NKX6-2,NTF3,OLIG2,PMP22,POU3F1,POU3F2,SCN8A,TENM4
GO Biological Process	regulation of cell-cell adhesion mediated by cadherin	BiDOCS	11	4.22532	0.00429447	FOXA2,WNT3A
GO Biological Process	DNA catabolic process	BiDOCS	22	2.56769	0.00435529	BIRC7,SFRP1,SMUG1,UBE2V2,XPA,XRN2
GO Biological Process	sclerotome development	BiDOCS	8	5.78009	0.00448099	PAX1
GO Biological Process	sinoatrial node cell differentiation	BiDOCS	8	5.78009	0.00448099	MESP1,TBX3
GO Biological Process	exit from mitosis	BiDOCS	7	6.63807	0.00495855	CTDP1,PPP2R2D
GO Biological Process	positive regulation of cell-cell adhesion	BiDOCS	22	2.50977	0.00568529	BMP7,FOXA2,L1CAM,PODXL,SIRPG,WNT3A
GO Biological Process	response to nutrient	BiDOCS	34	2.03902	0.00567804	ABCG5,ACSL1,ALDH1A2,BDNF,CCL2,CEBPA,COX4I1,CYP11A1,FOXA2,GNPAT,IGF1R,MGMT,PDX1,PITX2,SFRP1,SFTPC,SPARC,VDR
GO Biological Process	regulation of cytokine production involved in inflammatory response	BiDOCS	5	10.1151	0.00609658	APOD
GO Biological Process	Ral protein signal transduction	BiDOCS	5	10.1151	0.00609658	RALGAPA2
GO Biological Process	primitive streak formation	BiDOCS	15	3.13918	0.00616306	FOXA2,LHX1,OTX2,T
GO Biological Process	cell migration involved in coronary vasculogenesis	BiDOCS	7	6.24759	0.00668329	TBX5
GO Biological Process	positive regulation of gliogenesis	BiDOCS	22	2.46347	0.00668193	DICER1,ETV5,HES1,ID2,NKX2-2,NKX6-1,NKX6-2,NTF3,OLIG2,SHH,TENM4,TP73
GO Biological Process	pituitary gland development	BiDOCS	33	2.01895	0.00756766	ALDH1A2,ETS1,FGF8,GLI2,GSX1,HES1,HMGA2,PAX6,PITX2,POU3F2,SALL1,SOX2,SOX3,TCF7L2,WNT4
GO Biological Process	DNA catabolic process, exonucleolytic	BiDOCS	7	6.06909	0.00768319	UBE2V2,XRN2
GO Biological Process	activation of Ral GTPase activity	BiDOCS	5	9.48296	0.00761249	RALGAPA2
GO Biological Process	rRNA catabolic process	BiDOCS	4	13.4869	0.00780109	DEDD2
GO Biological Process	immunoglobulin secretion involved in immune response	BiDOCS	4	13.4869	0.00780109	POU2F2
GO Biological Process	anterior/posterior axis specification	BiDOCS	25	2.26459	0.00819872	FOXA2,HOXD8,LHX1,OTX2,PCSK6,T,TBX3,WNT8A
GO Biological Process	cellular response to prostaglandin E stimulus	BiDOCS	7	5.9005	0.00865054	GNAS,SFRP1
GO Biological Process	positive regulation of oligodendrocyte differentiation	BiDOCS	10	4.10074	0.00867648	NKX2-2,OLIG2,SHH,TENM4,TP73
GO Biological Process	regulation of branching involved in prostate gland morphogenesis	BiDOCS	11	3.75056	0.00911231	BMP7,FGFR2,SFRP1
GO Biological Process	hepatocyte growth factor receptor signaling pathway	BiDOCS	5	8.92513	0.00938794	MUC20
GO Biological Process	vasculogenesis involved in coronary vascular morphogenesis	BiDOCS	7	5.74103	0.0097199	TBX5
GO Biological Process	sinoatrial node development	BiDOCS	8	4.95436	0.00986607	MESP1,TBX3
GO Biological Process	cell migration involved in vasculogenesis	BiDOCS	7	5.58995	0.0111713	TBX5
GO Biological Process	regulation of Ral protein signal transduction	BiDOCS	5	8.42929	0.0118372	RALGAPA2
GO Biological Process	pancreatic A cell fate commitment	BiDOCS	5	8.42929	0.0118372	NKX2-2
GO Biological Process	pancreatic PP cell fate commitment	BiDOCS	5	8.42929	0.0118372	NKX2-2
GO Biological Process	positive regulation of histone methylation	BiDOCS	9	4.26733	0.0118651	PAX7,PAXIP1
GO Biological Process	axis elongation	BiDOCS	15	2.8809	0.0119441	FGFR2,SFRP1,SHH,SOX9,TFAP2C,WNT3A
GO Biological Process	sinoatrial node cell development	BiDOCS	7	5.44662	0.0123616	TBX3
GO Biological Process	cellular response to prostaglandin stimulus	BiDOCS	7	5.44662	0.0123616	GNAS,SFRP1
GO Biological Process	luteinizing hormone secretion	BiDOCS	7	5.44662	0.0123616	TBX3
GO Biological Process	follicle-stimulating hormone secretion	BiDOCS	7	5.44662	0.0123616	TBX3
GO Biological Process	atrioventricular bundle cell differentiation	BiDOCS	7	5.44662	0.0123616	TBX3
GO Biological Process	immunoglobulin production involved in immunoglobulin mediated immune response	BiDOCS	6	6.5026	0.0121992	GCNT3,MSH2,POU2F2
GO Biological Process	cellular response to ketone	BiDOCS	9	4.20168	0.0127667	GNAS,SFRP1,SRC
GO Biological Process	branching involved in salivary gland morphogenesis	BiDOCS	13	3.13088	0.0128779	BMP7,FGF8,FGFR2,PLXNA1,SEMA3A,SHH,TGM2
GO Biological Process	regulation of epithelial to mesenchymal transition	BiDOCS	24	2.20694	0.0128622	BAMBI,FOXA2,GREM1,SFRP1,SMAD2,TBX5,TCF7L2
GO Biological Process	positive regulation of cell adhesion mediated by integrin	BiDOCS	14	2.97088	0.0130004	FOXA2,PODXL,WNT3A
GO Biological Process	myelination	BiDOCS	23	2.2442	0.0132364	ATRN,CNTN2,DICER1,EPB41L3,GNPAT,JAM3,MAL,MBP,MYRF,NAB1,NFASC,NKX6-2,NTF3,OLIG2,PMP22,POU3F1,POU3F2,SCN8A,TENM4
GO Biological Process	regulation of cell junction assembly	BiDOCS	16	2.71244	0.0138574	ACVRL1,APOD,GREM1,SFRP1,SRC,WNT4
GO Biological Process	cellular response to BMP stimulus	BiDOCS	16	2.71244	0.0138574	ACVRL1,COL2A1,GATA3,GATA5,SFRP1
GO Biological Process	regulation of monocyte chemotactic protein-1 production	BiDOCS	5	7.98565	0.0137956	APOD
GO Biological Process	negative regulation of focal adhesion assembly	BiDOCS	8	4.58045	0.0143775	ACVRL1,APOD,SRC
GO Biological Process	positive regulation of histone H3-K36 methylation	BiDOCS	3	18.2073	0.0148855	PAXIP1
GO Biological Process	chaperone-mediated protein complex assembly	BiDOCS	7	5.18093	0.0152085	CCT6B,HSP90AA1
GO Biological Process	bundle of His development	BiDOCS	10	3.70066	0.0155747	ID2,TBX3,TBX5
GO Biological Process	axon ensheathment	BiDOCS	23	2.20172	0.0160775	ATRN,CNTN2,DICER1,EPB41L3,GNPAT,JAM3,MAL,MBP,MYRF,NAB1,NFASC,NKX6-2,NTF3,OLIG2,PMP22,POU3F1,POU3F2,SCN8A,TENM4
GO Biological Process	regulation of JUN kinase activity	BiDOCS	24	2.15471	0.0165251	BIRC7,EPHA4,FZD10,MDFI,SFRP1,TAOK3,TP73
GO Biological Process	negative regulation of chemokine production	BiDOCS	5	7.58636	0.0166657	APOD
GO Biological Process	spinal cord association neuron differentiation	BiDOCS	22	2.24027	0.0166551	GSX1,GSX2,LBX1,LHX1,LHX5,MDGA1,PAX3,PAX7,WNT3A
GO Biological Process	regulation of natural killer cell apoptotic process	BiDOCS	5	7.22511	0.0204554	BIRC7
GO Biological Process	negative regulation of platelet-derived growth factor receptor signaling pathway	BiDOCS	5	7.22511	0.0204554	APOD
GO Biological Process	positive regulation of extrinsic apoptotic signaling pathway	BiDOCS	11	3.27255	0.0218418	CYLD,DEDD2,SFRP1
GO Biological Process	regulation of canonical Wnt receptor signaling pathway involved in controlling type B pancreatic cell proliferation	BiDOCS	6	5.68977	0.0218242	SFRP1,WNT3A
GO Biological Process	regulation of cellular respiration	BiDOCS	6	5.68977	0.0218242	NOS2,PRDM16
GO Biological Process	response to interleukin-6	BiDOCS	10	3.48798	0.0226034	FOXA2,SFTPC
GO Biological Process	cardiac pacemaker cell differentiation	BiDOCS	8	4.18558	0.023134	MESP1,TBX3
GO Biological Process	cell differentiation in hindbrain	BiDOCS	20	2.26459	0.0238034	ATP2B2,FOXA2,KNDC1,LHX1,LHX5,NFIX
GO Biological Process	axis elongation involved in somitogenesis	BiDOCS	6	5.51736	0.0243571	SFRP1,WNT3A
GO Biological Process	cellular response to vitamin D	BiDOCS	6	5.51736	0.0243571	SFRP1,VDR
GO Biological Process	regulation of gastrulation	BiDOCS	18	2.35439	0.0266873	FOXA2,LHX1,MESP1,OTX2,TENM4,WNT3A
GO Biological Process	endocrine hormone secretion	BiDOCS	11	3.14906	0.0274235	CRHR1,GATA3,TBX3
GO Biological Process	salivary gland development	BiDOCS	16	2.48988	0.0280616	BMP7,FGF8,FGFR2,PAX6,PLXNA1,SEMA3A,SHH,TFCP2L1,TGM2
GO Biological Process	negative regulation of phosphatase activity	BiDOCS	17	2.39941	0.0292919	CAMSAP3,ELFN2,TMEM132D,URI1
GO Biological Process	metanephric mesenchymal cell proliferation involved in metanephros development	BiDOCS	7	4.51954	0.0292465	BMP7,SHH
GO Biological Process	response to prostaglandin E stimulus	BiDOCS	7	4.51954	0.0292465	GNAS,SFRP1
GO Biological Process	sister chromatid segregation	BiDOCS	9	3.59354	0.0299572	DDX11,DIS3L2,KATNB1,KIF18A,NCAPD3,NCAPH
GO Biological Process	mitotic sister chromatid segregation	BiDOCS	9	3.59354	0.0299572	DDX11,DIS3L2,KATNB1,KIF18A,NCAPD3,NCAPH
GO Biological Process	immunoglobulin secretion	BiDOCS	4	8.67013	0.0306074	POU2F2
GO Biological Process	cerebellar Purkinje cell-granule cell precursor cell signaling involved in regulation of granule cell precursor cell proliferation	BiDOCS	13	2.75868	0.0312508	GLI2,LHX1,LHX5,SHH
GO Biological Process	cardiac conduction system development	BiDOCS	11	3.06238	0.0320643	ID2,MESP1,TBX3,TBX5
GO Biological Process	regulation of exocyst localization	BiDOCS	5	6.32197	0.0324263	RALGAPA2
GO Biological Process	positive regulation of cerebellar granule cell precursor proliferation	BiDOCS	13	2.73952	0.0328065	GLI2,LHX1,LHX5,SHH
GO Biological Process	regulation of insulin secretion involved in cellular response to glucose stimulus	BiDOCS	12	2.86729	0.0337689	ADRA2A,FOXA2,PIM3,TCF7L2
GO Biological Process	negative regulation of GTPase activity	BiDOCS	13	2.72063	0.0343173	FZD10,PTPRN2
GO Biological Process	regulation of T cell migration	BiDOCS	6	5.05758	0.0343414	ADAM10,APOD
GO Biological Process	regulation of cell adhesion mediated by integrin	BiDOCS	17	2.34488	0.0343552	ADA,EPHA2,FOXA2,PODXL,PTPN11,WNT3A
GO Biological Process	regulation of lymphocyte migration	BiDOCS	7	4.33507	0.0343382	ADAM10,APOD,CCL2
GO Biological Process	insulin catabolic process	BiDOCS	2	30.3454	0.0350617	IDE
GO Biological Process	post-embryonic body morphogenesis	BiDOCS	3	13.0052	0.0363037	GNAS
GO Biological Process	cardiac muscle cell fate commitment	BiDOCS	10	3.19426	0.037094	TBX3,WNT3A,WNT8A
GO Biological Process	cardiac cell fate commitment	BiDOCS	12	2.82283	0.0374077	MESP1,TBX3,TENM4,WNT3A,WNT8A
GO Biological Process	base-excision repair	BiDOCS	11	2.98036	0.0376961	HMGA2,NEIL2,POLG,SMUG1
GO Biological Process	activation of Cdc42 GTPase activity	BiDOCS	4	8.09212	0.0377064	ARHGEF16
GO Biological Process	response to prostaglandin stimulus	BiDOCS	7	4.24836	0.0376402	GNAS,SFRP1
GO Biological Process	nucleic acid phosphodiester bond hydrolysis	BiDOCS	21	2.09623	0.0386638	BIRC7,CPSF2,DICER1,DIS3L2,MGME1,SFRP1,TREX2,UBE2V2,XRN2
GO Biological Process	hypothalamus development	BiDOCS	15	2.46044	0.0391823	CRHR1,ETS1,GSX1,PITX2,POU3F2,SOX3
GO Biological Process	DNA-dependent transcription, termination	BiDOCS	13	2.66548	0.0392056	CPSF2,LZTS1,TAF1B,TTF1,XRN2
GO Biological Process	CD8-positive, alpha-beta T cell differentiation	BiDOCS	8	3.73482	0.0399126	PAX1
GO Biological Process	negative regulation of cardiac muscle cell proliferation	BiDOCS	7	4.16506	0.0415307	TBX5
GO Biological Process	somatic stem cell maintenance	BiDOCS	22	2.03537	0.0429644	BCL9,CDX2,HES1,HMGA2,PRDM16,SFRP1,SOX2,SOX9,TCF7L2,TFAP2C
GO Biological Process	sodium-independent organic anion transport	BiDOCS	6	4.79139	0.0431957	SLCO4A1
GO Biological Process	neural crest cell fate commitment	BiDOCS	5	5.83566	0.0431015	SFRP1,WNT8A
GO Biological Process	regulation of Cdc42 GTPase activity	BiDOCS	9	3.3306	0.045313	ARHGAP27,ARHGEF16,EPHB3,FGD3
GO Biological Process	negative regulation of NF-kappaB import into nucleus	BiDOCS	8	3.62334	0.0468878	BMP7,CYLD
GO Biological Process	tissue regeneration	BiDOCS	13	2.59533	0.0478046	APOD,BCL9,PAX7
GO Biological Process	negative regulation of protein import into nucleus	BiDOCS	16	2.31203	0.0494678	APOD,BMP7,CYLD,FZD1,MDFI,PKIG
GO Biological Process	neural crest formation	BiDOCS	5	5.61953	0.0494644	SFRP1,WNT8A
GO Biological Process	retinal bipolar neuron differentiation	BiDOCS	7	4.00789	0.0493318	BHLHE22,IRX5,VSX1,VSX2
GO Biological Process	cardiac left ventricle formation	BiDOCS	7	4.00789	0.0493318	TBX5
GO Biological Process	regulation of apoptotic process involved in morphogenesis	BiDOCS	11	2.85299	0.0491463	BMP7,PAX2,VDR
GO Biological Process	positive regulation of JUN kinase activity	BiDOCS	19	2.12754	0.0498742	BIRC7,EPHA4,FZD10,MDFI,TAOK3
MSigDB Pathway	Genes involved in Regulation of gene expression in beta cells	BiDOCS	19	3.76839	0.000980459	FOXA2,NKX2-2,NKX6-1,PAX6,PDX1,SLC2A2
MSigDB Pathway	Maturity onset diabetes of the young	BiDOCS	22	2.61804	0.0277778	FOXA2,HES1,NKX2-2,NKX6-1,PAX6,PDX1,SLC2A2
MSigDB Pathway	Genes involved in RNA Polymerase I Promoter Opening	BiDOCS	7	6.63807	0.0296753	H3F3A,HIST1H2BJ,HIST1H2BL,HIST3H2BB
MSigDB Pathway	Genes involved in RNA Polymerase I Transcription	BiDOCS	9	4.87695	0.0273954	H3F3A,HIST1H2BJ,HIST1H2BL,HIST3H2BB,TAF1B
MSigDB Pathway	Genes involved in Association of TriC/CCT with target proteins during biosynthesis	BiDOCS	8	5.51736	0.0219933	FBXW4,KIFC3,XRN2
MSigDB Pathway	Genes involved in Protein folding	BiDOCS	12	3.71577	0.0202084	FBXW4,KIFC3,TBCA,TUBB2B,TUBB6,XRN2
MSigDB Pathway	Genes involved in Regulation of beta-cell development	BiDOCS	23	2.25872	0.0494885	FOXA2,HES1,NKX2-2,NKX6-1,ONECUT3,PAX6,PDX1,SLC2A2
