# Supplementary material for: Genes Associated with Pancreas Development and Function Maintain Open Chromatin in iPSCs Generated from Human Pancreatic Beta Cells
Source: Stem Cell Reports. 2017 Nov 1;9(5):1395–405. doi: 10.1016/j.stemcr.2017.09.020 (PMC5831005; doi:10.1016/j.stemcr.2017.09.020)
Supplement: Table S4. GO Biological Processes and MSigDB Pathways Terms Associated with Bi-DOCS Overlapping hESC H1 Bivalent Promoter Chromatin States, Related to Table 1 [file mmc4.xlsx]

## Sheet: Table S4
Term	Description	Direction	Gene Number	FE	FDR	Gene
GO Biological Process	regulation of retinal cell programmed cell death	BiDOCS	8	11.6742	0.000891954	BDNF,BHLHE23
GO Biological Process	negative regulation of neuron differentiation	BiDOCS	27	3.04195	0.00102909	BMP7,DLL1,FOXA2,HES1,ID2,IRX3,LBX1,MEIS1,NKX2-2,OLIG2,PAX6,SOX3,SOX9,TLX3,TTC3,ZNF536
GO Biological Process	microtubule organizing center organization	BiDOCS	13	5.77366	0.000780499	CLASP2,CROCC,HAUS7,NPM1
GO Biological Process	centrosome organization	BiDOCS	12	5.6575	0.00140339	CROCC,HAUS7,NPM1
GO Biological Process	embryonic axis specification	BiDOCS	18	3.75243	0.00138297	COBL,FOXA2,HOXD8,LHX1,OTX2,SMAD2,T,TBX3
GO Biological Process	embryonic pattern specification	BiDOCS	24	2.9419	0.00195867	BMP7,COBL,DLL1,FGFR2,FOXA2,HOXD8,LHX1,OTX2,SHH,SMAD2,T,TBX3
GO Biological Process	positive regulation of embryonic development	BiDOCS	12	5.2534	0.00170431	FOXA2,LHX1,OTX2,RBM19,WNT3A,WNT4
GO Biological Process	ectoderm formation	BiDOCS	8	8.45374	0.00175714	FOXA2,LHX1
GO Biological Process	stem cell maintenance	BiDOCS	23	2.94908	0.0017185	BCL9,CDX2,DIS3L2,DLL1,HES1,HMGA2,KIT,NOTCH2,PRDM16,SFRP1,SOX9,TBX3,TFAP2C
GO Biological Process	non-canonical Wnt receptor signaling pathway via MAPK cascade	BiDOCS	6	12.2579	0.00191009	FZD10,WNT4
GO Biological Process	detection of glucose	BiDOCS	9	6.72691	0.00201934	FOXA2,NKX6-1
GO Biological Process	anterior/posterior axis specification	BiDOCS	17	3.56823	0.00204572	FOXA2,HOXD8,LHX1,OTX2,T,TBX3,WNT8A
GO Biological Process	cellular response to nutrient	BiDOCS	10	5.89323	0.00202059	BGLAP,CYP24A1,FOXA2,SFRP1,VDR
GO Biological Process	positive regulation of transcription from RNA polymerase III promoter	BiDOCS	7	8.93807	0.00228346	CEBPA,FOXA2
GO Biological Process	pancreas development	BiDOCS	26	2.53747	0.00303819	ALDH1A2,FOXA2,HES1,IGF1R,NKX2-2,NKX3-2,NKX6-1,NKX6-2,PAX2,PAX6,SHH,SLC2A2,SMAD2,SOX9,ZIC3
GO Biological Process	positive regulation of glial cell differentiation	BiDOCS	13	4.14982	0.00297656	HES1,ID2,NKX2-2,NKX6-1,NKX6-2,NTF3,OLIG2,SHH,TENM4
GO Biological Process	segmentation	BiDOCS	25	2.58824	0.00303954	COBL,DLL1,FOXA2,HOXD8,IRX1,IRX2,IRX3,LHX1,MAFB,OTX2,PAX1,PLXNA2,SFRP1,T,TBX3,WNT3A
GO Biological Process	somite rostral/caudal axis specification	BiDOCS	9	5.99572	0.00301497	FOXA2,LHX1,OTX2
GO Biological Process	negative regulation of detection of glucose	BiDOCS	6	10.2149	0.00313256	FOXA2
GO Biological Process	regulation of transcription from RNA polymerase II promoter involved in detection of glucose	BiDOCS	6	10.2149	0.00313256	FOXA2
GO Biological Process	negative regulation of transcription by glucose	BiDOCS	6	10.2149	0.00313256	FOXA2
GO Biological Process	negative regulation of transcription from RNA polymerase II promoter by glucose	BiDOCS	6	10.2149	0.00313256	FOXA2
GO Biological Process	positive regulation of transcription from RNA polymerase II promoter by glucose	BiDOCS	6	10.2149	0.00313256	FOXA2
GO Biological Process	neuron fate commitment	BiDOCS	32	2.25433	0.00303354	FOXA2,GSX1,GSX2,HES1,HOXC10,ID2,LBX1,LHX6,NKX2-2,NKX6-1,NKX6-2,OLIG2,OTX2,PAX3,PAX6,PAX7,SHH,TFAP2C,TLX3
GO Biological Process	negative regulation of cell development	BiDOCS	29	2.36356	0.0030413	BDNF,BMP7,FOXA2,HES1,HMGA2,ID2,MBP,NKX6-1,NKX6-2,NTN1,PAX6,SFRP1,TBX5,TTC3,WNT3A
GO Biological Process	ureteric bud development	BiDOCS	31	2.2727	0.003281	BDNF,BMP7,CRLF1,FGF8,FGFR2,FOXD2,FOXD3,FOXD4L6,GATA3,HES1,LHX1,PAX2,SALL1,SDC4,SFRP1,SHH,SIM1,SMAD2,SOX9,TSHZ3,WNT4
GO Biological Process	sinoatrial node cell differentiation	BiDOCS	6	9.67731	0.00367508	MESP1,TBX3
GO Biological Process	regulation of transcription by glucose	BiDOCS	6	9.67731	0.00367508	FOXA2
GO Biological Process	negative regulation of glucokinase activity	BiDOCS	6	9.67731	0.00367508	FOXA2
GO Biological Process	carbon catabolite activation of transcription from RNA polymerase II promoter	BiDOCS	6	9.67731	0.00367508	FOXA2
GO Biological Process	non-canonical Wnt receptor signaling pathway via JNK cascade	BiDOCS	5	12.7687	0.00365243	FZD10
GO Biological Process	signal transduction involved in regulation of gene expression	BiDOCS	13	3.90571	0.00403969	FGF8,FOXA2,GSC,MESP1,MSX2,PAX6,PDGFRA,T
GO Biological Process	positive regulation of gliogenesis	BiDOCS	14	3.6669	0.00400706	ETV5,HES1,ID2,NKX2-2,NKX6-1,NKX6-2,NTF3,OLIG2,SHH,TENM4
GO Biological Process	branching involved in mammary gland duct morphogenesis	BiDOCS	12	4.17884	0.00396653	BTRC,MSX2,TBX3,TFAP2C,VDR,WNT4
GO Biological Process	branching morphogenesis of an epithelial tube	BiDOCS	37	2.05782	0.00397948	BMP7,BTRC,CLIC4,FGF8,FGFR2,FOXA2,FOXD2,FOXD3,FOXD4L6,LHX1,MSX2,NRARP,PAX2,PITX2,SALL1,SHH,SOX9,TBX3,TFAP2C,VDR,WNT4
GO Biological Process	positive regulation of gastrulation	BiDOCS	10	4.94271	0.00409944	FOXA2,LHX1,OTX2,TENM4
GO Biological Process	carbon catabolite regulation of transcription	BiDOCS	6	9.19344	0.00423251	FOXA2
GO Biological Process	primitive streak formation	BiDOCS	10	4.86425	0.00449296	FOXA2,LHX1,OTX2,T
GO Biological Process	regulation of action potential in neuron	BiDOCS	20	2.77329	0.00505177	ATRN,CHRNA1,DPP6,JAM3,MAL,MBP,NAB1,NKX6-2,NTF3,OLIG2,P2RX2,POU3F1,POU3F2,SCN8A,TENM4
GO Biological Process	regulation of transcription from RNA polymerase III promoter	BiDOCS	7	7.15046	0.00505058	CEBPA,FOXA2
GO Biological Process	axis specification	BiDOCS	24	2.48471	0.00518336	COBL,DLL1,FOXA2,HOXD8,LHX1,MDFI,OTX2,PAX6,PITX2,SFRP1,SMAD2,T,TBX3,WNT8A
GO Biological Process	regulation of glucokinase activity	BiDOCS	6	8.75566	0.00515264	FOXA2
GO Biological Process	somatic stem cell maintenance	BiDOCS	14	3.51662	0.00531318	BCL9,CDX2,HES1,HMGA2,PRDM16,SFRP1,SOX9,TFAP2C
GO Biological Process	positive regulation of neuron differentiation	BiDOCS	25	2.40918	0.0055969	BDNF,BMP7,ETV5,FEZ1,FOXA2,HOXD3,IRX3,NEUROG1,NEUROG2,NKX2-2,NKX6-1,SALL1
GO Biological Process	regulation of epithelial cell differentiation	BiDOCS	23	2.4994	0.00628747	ADAMTS9,ALOX15B,DLL1,GATA3,HES1,LHX1,MESP1,MSX2,NKX6-1,PAX2,PAX6,SOX9,TBX3,VDR
GO Biological Process	post-embryonic eye morphogenesis	BiDOCS	5	10.9446	0.00639367	BHLHE23
GO Biological Process	negative regulation of Rho GTPase activity	BiDOCS	5	10.9446	0.00639367	FZD10
GO Biological Process	positive regulation of cell-cell adhesion mediated by cadherin	BiDOCS	7	6.70355	0.00682213	FOXA2,WNT3A
GO Biological Process	regulation of organ morphogenesis	BiDOCS	32	2.09986	0.00698268	BDNF,BHLHE23,BMP7,CD34,ETV5,FGF3,FGF8,FGFR2,GATA3,HES1,HOXC11,LHX1,MESP1,PAX2,PDGFA,SFRP1,SHH,SOX9,TBX1,WNT3A,WNT4
GO Biological Process	mammary gland duct morphogenesis	BiDOCS	15	3.21449	0.00700371	BTRC,FGFR2,MSX2,NTN1,TBX3,TFAP2C,VDR,WNT4
GO Biological Process	sinoatrial node development	BiDOCS	6	7.9943	0.00741032	MESP1,TBX3
GO Biological Process	regulation of hormone levels	BiDOCS	31	2.11579	0.00750472	ALDH1A2,ALDH1A3,CACNA1H,CPLX1,DIO2,EDN3,ENPEP,FAM3B,FOXA2,GATA3,IDE,PDGFRA,PRLHR,PTPN11,RAB11FIP2,REN,SHH,SMAD2,TBX3,WNT4
GO Biological Process	dorsal/ventral pattern formation	BiDOCS	31	2.11109	0.00767211	FGF8,FOXA2,GAS1,GSC,GSX2,LHX1,LHX2,LMX1B,MDFI,NKX2-2,NKX6-1,NKX6-2,OTX2,PAX6,PAX7,SFRP1,SHH,SMAD2,WNT3A
GO Biological Process	cell fate specification	BiDOCS	28	2.20014	0.00816207	EYA2,FOXA2,GSX2,HOXC10,LBX1,NKX2-2,NKX6-1,NKX6-2,OLIG2,OTX2,PAX2,PAX6,SHH,SOX9,TBX1,TENM4,TLX3
GO Biological Process	positive regulation of cell-cell adhesion mediated by integrin	BiDOCS	8	5.44797	0.00838375	FOXA2,PODXL,WNT3A
GO Biological Process	post-embryonic morphogenesis	BiDOCS	7	6.12896	0.010017	BHLHE23,GNAS
GO Biological Process	negative regulation of retinal cell programmed cell death	BiDOCS	5	9.5765	0.0101556	BHLHE23
GO Biological Process	lysobisphosphatidic acid metabolic process	BiDOCS	3	22.9836	0.011357	ACP6
GO Biological Process	regulation of embryonic development	BiDOCS	22	2.39073	0.0125202	BMP7,FOXA2,GATA3,HES1,LAMA3,LHX1,MESP1,OTX2,RBM19,SFRP1,SHH,TENM4,WNT3A,WNT4
GO Biological Process	gastrulation	BiDOCS	27	2.15471	0.0130639	BMP7,CFC1,DUSP4,EYA2,FGF8,FOXA2,GSC,HMGA2,LHX1,MESP1,OTX2,PAX2,SMAD2,T,TENM4,TNRC6C,WNT3A
GO Biological Process	neural tube patterning	BiDOCS	16	2.85068	0.0131164	FGF8,FOXA2,GAS1,GSC,HES1,PAX6,PAX7,SHH,SSBP3,WNT3A
GO Biological Process	cardiac cell fate commitment	BiDOCS	9	4.44844	0.0133944	MESP1,TBX3,TENM4,WNT3A,WNT8A
GO Biological Process	mammary gland epithelium development	BiDOCS	18	2.61425	0.0150589	BTRC,FGFR2,ID2,MGMT,MSX2,NTN1,TBX3,TFAP2C,VDR,WNT4,WNT7B
GO Biological Process	microtubule depolymerization	BiDOCS	4	12.2579	0.0151225	KIF18A,KIF19
GO Biological Process	nucleosome assembly	BiDOCS	13	3.21276	0.0154346	H2AFY2,H3F3A,H3F3C,HIST1H2AH,HIST1H2BJ,HIST1H2BL,HIST3H2BB,NPM1,SOX9,TSPYL2
GO Biological Process	dorsal/ventral neural tube patterning	BiDOCS	12	3.40498	0.0154542	FOXA2,GAS1,GSC,PAX7,SHH,WNT3A
GO Biological Process	regulation of coagulation	BiDOCS	14	3.04275	0.0154184	ANXA4,CD34,F11,FOXA2,GP5,KRT1,PDGFA,PDGFRA,PRKCQ
GO Biological Process	cell differentiation in spinal cord	BiDOCS	24	2.23549	0.0154045	GSX1,GSX2,HOXC10,LBX1,LHX1,LHX5,MDGA1,NKX2-2,NKX6-1,NKX6-2,OLIG2,PAX3,PAX6,PAX7,SHH,WNT3A
GO Biological Process	protein depolymerization	BiDOCS	5	8.51245	0.0156392	KIF18A,KIF19,MICAL3
GO Biological Process	sinoatrial node cell development	BiDOCS	5	8.51245	0.0156392	TBX3
GO Biological Process	post-embryonic organ morphogenesis	BiDOCS	5	8.51245	0.0156392	BHLHE23
GO Biological Process	atrioventricular bundle cell differentiation	BiDOCS	5	8.51245	0.0156392	TBX3
GO Biological Process	luteinizing hormone secretion	BiDOCS	5	8.51245	0.0156392	TBX3
GO Biological Process	follicle-stimulating hormone secretion	BiDOCS	5	8.51245	0.0156392	TBX3
GO Biological Process	regulation of cell-cell adhesion mediated by cadherin	BiDOCS	7	5.50035	0.0159473	FOXA2,WNT3A
GO Biological Process	response to nutrient	BiDOCS	21	2.36596	0.0163631	ABCG5,ACSL1,ALDH1A2,BDNF,BGLAP,CD3E,CEBPA,CYP24A1,FOXA2,IGF1R,MGMT,PITX2,SFRP1,VDR
GO Biological Process	regulation of gastrulation	BiDOCS	12	3.31295	0.0179689	FOXA2,LHX1,MESP1,OTX2,TENM4,WNT3A
GO Biological Process	nucleosome organization	BiDOCS	14	2.95881	0.0188156	H2AFY2,H3F3A,H3F3C,HIST1H2AH,HIST1H2BJ,HIST1H2BL,HIST3H2BB,NFE2,NPM1,SOX9,TSPYL2
GO Biological Process	sclerotome development	BiDOCS	5	8.06442	0.0189693	PAX1
GO Biological Process	negative regulation of epithelial to mesenchymal transition	BiDOCS	10	3.78331	0.0192949	FOXA2,SFRP1,TBX5
GO Biological Process	DNA packaging	BiDOCS	16	2.70893	0.0192844	H2AFY2,H3F3A,H3F3C,HIST1H2AH,HIST1H2BJ,HIST1H2BL,HIST3H2BB,HMGA2,NCAPD3,NCAPH,NPM1,SOX9,TSPYL2
GO Biological Process	cellular response to vitamin D	BiDOCS	4	11.1436	0.0198649	BGLAP,CYP24A1,SFRP1,VDR
GO Biological Process	ectoderm development	BiDOCS	9	4.11647	0.0199402	FOXA2,LHX1,SHH
GO Biological Process	columnar/cuboidal epithelial cell differentiation	BiDOCS	21	2.32325	0.0199139	C10orf11,EDN3,FGF8,FGFR2,FOXD2,FOXD3,FOXD4L6,GATA5,HPS1,KIT,NKX2-2,NKX3-2,NKX6-1,PAX6,WNT4
GO Biological Process	positive regulation of cell-cell adhesion	BiDOCS	12	3.25432	0.0202002	BMP7,FOXA2,L1CAM,PODXL,WNT3A
GO Biological Process	regulation of stem cell differentiation	BiDOCS	23	2.21645	0.0203321	BAMBI,BMP7,FOXA2,HES1,HMGA2,PAX2,PDGFRA,SFRP1,SMAD2,SOX9,TBX5,WNT3A
GO Biological Process	activation of Ral GTPase activity	BiDOCS	3	18.3869	0.0204471	RALGAPA2
GO Biological Process	response to anesthetic	BiDOCS	3	18.3869	0.0204471	BDNF
GO Biological Process	Ral protein signal transduction	BiDOCS	3	18.3869	0.0204471	RALGAPA2
GO Biological Process	response to fluoxetine	BiDOCS	3	18.3869	0.0204471	BDNF
GO Biological Process	spinal cord association neuron differentiation	BiDOCS	13	3.06448	0.0200604	GSX1,GSX2,LBX1,LHX1,LHX5,MDGA1,PAX3,PAX7,WNT3A
GO Biological Process	regulation of cell-cell adhesion mediated by integrin	BiDOCS	8	4.53997	0.0204366	FOXA2,PODXL,WNT3A
GO Biological Process	cardiac pacemaker cell differentiation	BiDOCS	6	6.12896	0.021211	MESP1,TBX3
GO Biological Process	kidney morphogenesis	BiDOCS	17	2.56631	0.0216145	GCNT3,HES1,IRX1,IRX2,IRX3,LHX1,PAX2,SALL1,SOX9,TSHZ3,WNT4,WNT7B
GO Biological Process	parathyroid gland development	BiDOCS	7	5.10747	0.0221144	GATA3,PAX1,TBX1
GO Biological Process	formation of primary germ layer	BiDOCS	23	2.18892	0.0225157	BMP7,DUSP4,EYA2,FGF8,FOXA2,HMGA2,LHX1,MESP1,PAX2,SMAD2,T,TNRC6C,WNT3A
GO Biological Process	negative regulation of cell morphogenesis involved in differentiation	BiDOCS	11	3.37093	0.0235255	FOXA2,SFRP1,TBX5,TTC3
GO Biological Process	regulation of blood coagulation	BiDOCS	13	2.973	0.0249145	CD34,F11,FOXA2,GP5,KRT1,PDGFA,PDGFRA,PRKCQ
GO Biological Process	cardiac muscle cell fate commitment	BiDOCS	7	4.87531	0.0278272	TBX3,WNT3A,WNT8A
GO Biological Process	regulation of glial cell differentiation	BiDOCS	15	2.65706	0.0300319	EPHA4,HES1,HMGA2,ID2,NKX2-2,NKX6-1,NKX6-2,NTF3,OLIG2,SHH,TENM4
GO Biological Process	metanephros development	BiDOCS	26	2.02225	0.0300543	BMP7,CD34,FGF8,GATA3,HES1,HOXC11,ID2,IRX1,IRX2,IRX3,LHX1,PAX2,PDGFRA,SALL1,SHH,SOX9,TSHZ3,WNT4,WNT7B
GO Biological Process	dopaminergic neuron differentiation	BiDOCS	9	3.77813	0.0313566	FGF8,FOXA2,LMX1B
GO Biological Process	chromatin assembly	BiDOCS	14	2.75018	0.0314591	H2AFY2,H3F3A,H3F3C,HIST1H2AH,HIST1H2BJ,HIST1H2BL,HIST3H2BB,HMGA2,NPM1,SOX9,TSPYL2
GO Biological Process	response to vitamin A	BiDOCS	5	6.96473	0.0314955	ALDH1A2,BDNF,PITX2
GO Biological Process	signal complex assembly	BiDOCS	4	9.42917	0.0327656	CD3E,MAPK8IP2
GO Biological Process	myotube differentiation involved in skeletal muscle regeneration	BiDOCS	3	15.3224	0.0330222	BCL9
GO Biological Process	chromatin assembly or disassembly	BiDOCS	15	2.61177	0.0341818	H2AFY2,H3F3A,H3F3C,HIST1H2AH,HIST1H2BJ,HIST1H2BL,HIST3H2BB,HMGA2,NFE2,NPM1,SOX9,TSPYL2
GO Biological Process	mesonephros development	BiDOCS	12	2.98974	0.0351046	BMP7,FGF8,GATA3,LHX1,PAX2,REN,WNT4
GO Biological Process	mammary gland morphogenesis	BiDOCS	16	2.50162	0.0361689	BTRC,FGFR2,MSX2,NTN1,PAX3,TBX3,TFAP2C,VDR,WNT4
GO Biological Process	regulation of action potential	BiDOCS	23	2.09149	0.0366142	ATRN,CHRNA1,CNR2,DPP6,JAM3,MAL,MBP,NAB1,NKX6-2,NTF3,OLIG2,P2RX2,POU3F1,POU3F2,SCN4B,SCN8A,TENM4
GO Biological Process	CDP-diacylglycerol biosynthetic process	BiDOCS	5	6.66191	0.0374869	AGPAT2,AGPAT4,AGPAT9
GO Biological Process	endocrine pancreas development	BiDOCS	16	2.48892	0.0374863	FOXA2,HES1,NKX2-2,NKX6-1,NKX6-2,PAX6,SLC2A2,SOX9
GO Biological Process	response to glucose stimulus	BiDOCS	19	2.26557	0.0393408	FOXA2,NKX6-1,PAX2,RAB11FIP2,SMAD2,SREBF1,ZNF236
GO Biological Process	detection of chemical stimulus	BiDOCS	17	2.38973	0.040316	ABCG1,FOXA2,NKX6-1,OR6S1,P2RX2,TAS1R2
GO Biological Process	determination of bilateral symmetry	BiDOCS	20	2.20466	0.0403299	ALDH1A2,CFC1,DLL1,DYNC2LI1,FGF8,LBX1,MESP1,NKX3-2,PITX2,SHH,T,TBX1,TBX3,WNT3A,ZIC3
GO Biological Process	protein-DNA complex assembly	BiDOCS	14	2.64832	0.0417283	H2AFY2,H3F3A,H3F3C,HIST1H2AH,HIST1H2BJ,HIST1H2BL,HIST3H2BB,NPM1,SOX9,TAF1B,TSPYL2
GO Biological Process	regulation of apoptotic process involved in morphogenesis	BiDOCS	7	4.46903	0.0416743	BMP7,PAX2,VDR
GO Biological Process	negative regulation of GTPase activity	BiDOCS	7	4.46903	0.0416743	FZD10,PTPRN2
GO Biological Process	DNA conformation change	BiDOCS	17	2.36801	0.0434122	H2AFY2,H3F3A,H3F3C,HIST1H2AH,HIST1H2BJ,HIST1H2BL,HIST3H2BB,HMGA2,NCAPD3,NCAPH,NPM1,PIF1,SOX9,TSPYL2
GO Biological Process	CDP-diacylglycerol metabolic process	BiDOCS	5	6.38434	0.0433944	AGPAT2,AGPAT4,AGPAT9
GO Biological Process	protein-DNA complex subunit organization	BiDOCS	15	2.51187	0.0467103	H2AFY2,H3F3A,H3F3C,HIST1H2AH,HIST1H2BJ,HIST1H2BL,HIST3H2BB,NFE2,NPM1,SOX9,TAF1B,TSPYL2
GO Biological Process	development of primary male sexual characteristics	BiDOCS	23	2.04299	0.0466527	FGF8,GATA3,HMGA2,KIT,MAMLD1,MGST1,MSH2,PDGFRA,PITX2,REN,SFRP1,SHH,SOX3,SOX9,TBX3,TFAP2C,WNT4
GO Biological Process	regulation of gliogenesis	BiDOCS	16	2.41535	0.0477927	EPHA4,ETV5,HES1,HMGA2,ID2,NKX2-2,NKX6-1,NKX6-2,NTF3,OLIG2,SHH,TENM4
GO Biological Process	gastrulation with mouth forming second	BiDOCS	11	3.00976	0.0489181	FOXA2,LHX1,OTX2,T,TENM4
GO Biological Process	specification of symmetry	BiDOCS	20	2.15808	0.0487948	ALDH1A2,CFC1,DLL1,DYNC2LI1,FGF8,LBX1,MESP1,NKX3-2,PITX2,SHH,T,TBX1,TBX3,WNT3A,ZIC3
GO Biological Process	regulation of Ral protein signal transduction	BiDOCS	3	13.1335	0.0491285	RALGAPA2
GO Biological Process	response to hexose stimulus	BiDOCS	19	2.2055	0.0495094	FOXA2,NKX6-1,PAX2,RAB11FIP2,SMAD2,SREBF1,ZNF236
MSigDB Pathway	Genes involved in Regulation of gene expression in beta cells	BiDOCS	13	4.28368	0.0129653	FOXA2,NKX2-2,NKX6-1,PAX6,SLC2A2
MSigDB Pathway	Maturity onset diabetes of the young	BiDOCS	14	3.51662	0.0292225	FOXA2,HES1,NKX2-2,NKX6-1,PAX6,SLC2A2
